# Supplementary material for: Computing the effects of temperature and osmotic stress on the seed germination of Helianthus annuus L. by using a mathematical model
Source: Sci Rep. 2024 May 1;14:9978. doi: 10.1038/s41598-024-60015-8 (PMC11063032; doi:10.1038/s41598-024-60015-8)
Supplement: Supplementary file 1 — Supplementary Information. [file 41598_2024_60015_MOESM1_ESM.xlsx]

## Sheet: Sheet1
				15c								2Oc								25c								30c								35c
		Varities	Treatments	Day6	Day7	Day8	Day9	Day10	Day11	Day12	Day13	Day6	Day7	Day8	Day9	Day10	Day11	Day12	Day13	Day6	Day7	Day8	Day9	Day10	Day11	Day12	Day13	Day6	Day7	Day8	Day9	Day10	Day11	Day12	Day13	Day6	Day7	Day8	Day9	Day10	Day11	Day12	Day13
		1	1	4	5	6	7	7	8	8	8	5	6	7	8	8	8	9	9	6	6	6	7	7	7	7	7	4	5	6	6	6	7	7	7	0	0	0	0	0	0	0	0
		1	1	5	5	6	6	7	7	7	7	6	6	6	7	7	7	8	8	5	6	6	7	7	8	8	8	6	7	7	8	8	9	9	9	0	0	0	0	0	0	0	0
		1	1	6	6	7	7	7	8	8	8	6	7	8	8	8	9	9	9	6	7	7	8	8	9	9	9	3	4	4	5	5	6	7	7	0	0	0	0	0	0	0	0
		1	2	4	5	5	6	6	7	7	7	5	6	6	7	7	8	8	8	5	5	6	6	6	7	7	7	3	4	5	5	6	7	7	7	0	0	0	0	0	0	0	0
		1	2	4	4	5	5	5	6	6	6	5	5	6	6	6	7	7	7	4	4	5	5	5	6	6	6	1	2	2	3	4	4	5	5	0	0	0	0	0	0	0	0
		1	2	4	5	5	6	6	7	7	7	5	6	6	7	7	8	8	8	3	4	4	5	5	5	5	5	2	3	3	4	5	6	6	6	0	0	0	0	0	0	0	0
		1	3	4	4	5	5	5	6	6	6	5	6	6	7	7	7	7	7	4	4	5	5	5	6	6	6	1	2	3	4	4	5	5	5	0	0	0	0	0	0	0	0
		1	3	3	3	4	4	4	5	5	5	4	5	5	5	5	6	6	6	3	3	4	4	4	5	5	5	2	2	3	3	4	4	4	4	0	0	0	0	0	0	0	0
		1	3	4	4	5	5	5	6	6	6	4	5	5	6	6	7	7	7	3	3	4	4	4	5	5	5	3	4	5	5	5	6	6	6	0	0	0	0	0	0	0	0
		1	4	3	3	4	4	4	5	5	5	4	5	5	5	6	6	6	6	2	2	3	3	3	4	4	4	2	2	3	3	4	4	4	4	0	0	0	0	0	0	0	0
		1	4	3	3	4	4	4	5	5	5	3	4	5	5	6	6	6	6	2	3	4	4	4	5	5	5	0	2	3	3	4	4	4	4	0	0	0	0	0	0	0	0
		1	4	4	4	5	5	5	6	6	6	3	4	5	5	6	6	7	7	3	3	4	4	4	5	5	5	2	2	3	3	4	4	4	4	0	0	0	0	0	0	0	0
		1	5	2	3	3	4	5	5	5	5	2	4	5	5	5	5	5	5	2	2	3	3	4	4	4	4	1	2	3	4	4	4	4	4	0	0	0	0	0	0	0	0
		1	5	3	3	4	4	5	5	5	5	2	4	6	6	6	6	6	6	2	2	2	2	3	3	3	4	1	1	2	2	3	3	3	3	0	0	0	0	0	0	0	0
		1	5	2	2	3	4	4	5	5	5	2	4	5	5	5	6	5	5	2	3	3	3	3	4	4	4	1	1	2	2	3	4	4	4	0	0	0	0	0	0	0	0
		2	1	5	5	6	6	6	7	7	7	2	2	3	4	4	5	5	5	3	5	5	5	6	6	7	8	4	5	6	6	7	8	8	8	0	0	0	0	0	0	0	0
		2	1	4	4	5	5	5	6	6	6	2	3	3	4	4	5	5	5	4	5	5	5	6	6	7	7	4	5	6	7	8	8	8	8	0	0	0	0	0	0	0	0
		2	1	2	2	3	4	4	5	5	5	2	2	2	3	3	4	4	5	5	6	6	6	6	7	7	8	4	5	6	6	7	7	7	7	0	0	0	0	0	0	0	0
		2	2	3	3	4	4	4	5	5	5	2	2	3	3	3	4	4	4	6	5	6	7	7	7	7	8	4	5	6	7	7	7	7	7	0	0	0	0	0	0	0	0
		2	2	2	2	3	3	3	4	4	4	1	2	2	2	3	3	3	3	4	4	5	6	6	7	7	6	5	6	7	7	8	8	8	8	0	0	0	0	0	0	0	0
		2	2	2	2	3	3	3	4	4	4	2	2	3	3	3	4	4	4	4	5	5	5	5	6	6	7	4	4	5	6	7	7	7	7	0	0	0	0	0	0	0	0
		2	3	2	2	3	3	3	4	4	4	2	2	3	3	3	4	4	4	4	3	5	6	6	7	7	5	3	3	4	5	6	6	6	6	0	0	0	0	0	0	0	0
		2	3	1	2	2	2	3	3	3	3	1	2	2	3	3	3	3	3	3	3	4	4	4	5	5	5	3	4	5	5	6	6	6	6	0	0	0	0	0	0	0	0
		2	3	1	1	2	2	2	3	3	3	1	1	2	2	2	2	2	2	3	2	4	4	4	5	5	4	3	3	4	4	4	5	5	5	0	0	0	0	0	0	0	0
		2	4	1	2	2	2	3	3	3	3	1	2	3	3	4	4	4	4	2	2	3	3	3	4	4	5	1	2	2	3	3	4	4	4	0	0	0	0	0	0	0	0
		2	4	1	1	1	2	3	3	3	3	1	1	1	2	2	2	2	2	2	2	3	4	4	5	5	4	1	1	2	3	3	4	4	4	0	0	0	0	0	0	0	0
		2	4	1	1	1	1	2	2	2	2	1	1	1	2	2	3	3	3	0	0	0	0	0	0	0	0	1	2	2	3	4	4	4	4	0	0	0	0	0	0	0	0
		2	5	1	1	2	2	2	3	3	3	0	1	1	2	2	2	2	2	0	0	0	0	0	0	0	0	1	1	2	2	3	3	3	3	0	0	0	0	0	0	0	0
		2	5	2	2	3	3	3	4	4	4	0	1	1	2	2	2	2	2	0	0	0	0	0	0	0	0	1	2	3	3	3	3	3	3	0	0	0	0	0	0	0	0
		2	5	1	1	2	2	2	2	2	2	0	1	1	2	2	3	3	3	0	0	0	0	0	0	0	0	0	1	2	3	4	4	4	4	0	0	0	0	0	0	0	0

## Sheet: Sheet2
		CAT	Treatment	15˚C	20˚C	25˚C	30˚C		20˚C	25˚C	30˚C	35˚C
			0 MPa	1.2	0.9	0.945	0.845		c	c	c	d
			-0.3 MPa	1.1	1.18	0.9	0.925		c	bc	c	bc
			-0.6 MPa	1.3	1	1	0.945		bc	bc	b	a
			-0.9 MPa	1.4	1.3	1.145	1.045		b	b	a	b
			-1.2 MPa	1.7	1.6	1.445	1.345		a	a	a	a
		POD	Treatment	15˚C	20˚C	25˚C	30˚C		20˚C	25˚C	30˚C	35˚C
			0 MPa	1.1	0.99	0.75	0.81		c	d	c	c
			-0.3 MPa	1.2	1.1	0.96	0.87		bc	cd	c	c
			-0.6 MPa	1.27	1.16	1.07	0.98		bc	c	bc	b
			-0.9 MPa	1.31	1.2	1.11	1.02		b	b	b	b
			-1.2 MPa	1.4	1.29	1.2	1.55		a	a	a	a
		SOD	Treatment	15˚C	20˚C	25˚C	30˚C		20˚C	25˚C	30˚C	35˚C
			0 MPa	0.97	1.02	1.197	0.78		c	c	d	c
			-0.3 MPa	1.18	1.11	1.27	0.9		b	bc	c	b
			-0.6 MPa	1	1.19	1.35	0.94		c	b	b	b
			-0.9 MPa	1	1.28	1.39	0.98		c	ab	ab	ab
			-1.2 MPa	1.35	1.4	1.45	1.1		a	a	a	a
		APX	Treatment	15˚C	20˚C	25˚C	30˚C		20˚C	25˚C	30˚C	35˚C
			0 MPa	0.94	0.67	1.07	0.94		c	c	d	c
			-0.3 MPa	1.06	0.87	1.14	1.06		bc	bc	c	b
			-0.6 MPa	1.17	1.1	1.22	1.11		b	b	b	b
			-0.9 MPa	1.36	1.1	1.26	1.2		ab	b	ab	ab
			-1.2 MPa	1.46	1.2	1.34	1.32		a	a	a	a
		GPX	Treatment	15˚C	20˚C	25˚C	30˚C		20˚C	25˚C	30˚C	35˚C
			0 MPa	1.04	1.16	1.12	0.77		c	c	d	c
			-0.3 MPa	1.08	1.19	1.22	1		bc	bc	c	b
			-0.6 MPa	1.157	1.25	1.26	1		b	b	b	b
			-0.9 MPa	1.3	1.33	1.37	1		a	ab	a	b
			-1.2 MPa	1.48	1.35	1.33	1.372		a	a	b	a

## Sheet: Sheet4
				15c						20C						25C						30C
		Varities	Treatments	RL(cm)	PL(cm)	RFW(mg)	RDW(mg)	PFW(mg)	PDW(mg)	RL(cm)	PL(cm)	RFW(mg)	RDW(mg)	PFW(mg)	PDW(mg)	RL(cm)	PL(cm)	RFW(mg)	RDW(mg)	PFW(mg)	PDW(mg)	RL(cm)	PL(cm)	RFW(mg)	RDW(mg)	PFW(mg)	PDW(mg)
		1	1	4	6	33	46	4.2	11.5	2	4	19	4.7	180	45	9	11	18	4.7	180.5	45	10	12	30	5.8	185	45
		1	1	3	4	34	48.8	5.5	12.3	2.5	3	18	4.5	175.6	43.9	9	11	20	4.5	225.5	50.9	12	13	25	6	180	46
		1	1	4	4	35	48	4.7	12	2	4	18	4.2	178.2	44.5	8	9	18	4.2	178.2	44.5	11	14	18	4	183	45.7
		1	2	4	6	34.2	48.5	4.5	12	1.2	3	15	3.7	160	40	7	9	16	4	150	37.5	7.8	9	19	7	172.8	43.2
		1	2	3	5	32.5	44.5	4.1	11.2	2	3	17	4.2	175	43.7	6	8	13	3.2	145.8	36.2	7.5	8.5	15	6.2	175	43.7
		1	2	3	5	31.8	40.8	3.9	10	1.5	2.5	16.2	4	165.8	41	6	8	15	3.7	150	37.5	8.5	9	11	4.2	180	45
		1	3	3	5	32.5	44.5	2.2	11.2	1.2	2.5	17	4.2	170	42.8	5	7	14	3.5	130	32.5	8	10	16	6.4	175	43.7
		1	3	2	4	30.5	40.2	2.6	10	1.5	2	17.5	4.3	178.8	44.6	6	8	16	4	140	35	7.5	9	12	4.8	160	40
		1	3	2	4	28.9	40.8	2.2	10.2	1.8	3	15.8	4.3	150.2	37	5	7	13	3.2	120	30	7	8	11	4.3	158	39.5
		1	4	3	4	30.8	38.6	3.7	9.6	1.5	2	15	4.3	140.8	35	4	6	12	3	110	27.5	6	7.5	8	3	15o	37.5
		1	4	2	3	28.5	37	3.2	9.2	1.3	1.8	14	4.3	138.2	34.5	3	6	14	3.5	120	30	7	9	12	3.8	160	40
		1	4	3	4	27.8	39.8	2.9	9.5	1	1.5	10	4.3	120.8	30	3	5	13	3.2	125	31.2	5.5	7	10	3.3	148.8	37
		1	5	1	3	20.8	40	2.2	10	1.2	3	13	4.3	120	30.5	4	6	15	3.7	130	32.5	5	6.5	8	3	68.8	17.2
		1	5	2	2.5	25.5	38	3.3	9.2	1	2	9	4.3	100	25.8	2.5	4	13	3.2	125	31.5	5.5	6.8	8	4	75	18.7
		1	5	1	2.8	23.8	39	3.3	9.8	1	2	8	4.3	98.2	24.5	3	5	12	3	105	26.5	5	8	7.5	3.4	67.8	17
		2	1	2	3	18	4.5	160.5	40	2	7	38	9.5	50	12.5	10	13	48.8	12	350.5	87.6	13	16	50	15	498.5	98.5
		2	1	1.5	2	16	4	170	42.5	2.5	6	35.8	8.9	45	11.2	11	14	50	12.5	380	95	12	13	45	8.8	360.8	55.8
		2	1	1.8	2	15	3.5	145	36.2	2	7	36	9	55	13.7	12	15	60.2	15	400.5	100	11	13	44	4.8	340.3	48.5
		2	2	2	3	16	4	150	37.5	1.2	7	37.1	9.2	50	12.5	10	13	49	12.5	378	94	11	11	40	12	335.3	58.2
		2	2	1.5	2	14	3	138	34.5	2	6	35.5	8.8	50.8	12.7	11	14	55	13.7	390	97.5	8	14	42	9.6	350.6	102.7
		2	2	1.7	2	15	5	140	35	1.5	5	36	9	40	10	10	12	50	12.2	380	95	12	9	32.8	6	325.8	61.7
		2	3	1	2	14	3.5	140	35	1.2	6	34	8.5	48.2	12	11	13	56.8	14	350	87	8	13	30	5.5	298.2	25.8
		2	3	2	2.5	15	3.7	158	39.5	1.5	5	32	8	40.8	10.2	9	12	48	12	320	80	10	8	35.7	9.2	300	50
		2	3	1	2	16	4	165	41.2	1.8	5	31.8	7.9	43.5	10.8	10	12	49.8	12.5	240	85	9	12	36.4	10	360	48.3
		2	4	1.5	2.8	16	4	150	37.5	1.5	5	10.8	2.7	42	10.5	9	11	50.8	12.7	300	75	9	11	25.8	8.6	300.8	58.1
		2	4	1.5	2.5	15	3.5	145	36.2	1.3	4	8.5	2.1	40	10	8	10	48.2	12.7	280	70	5	8	15.5	4.6	285.9	32.1
		2	4	1.4	2.2	13	3.2	120	30	1	4	10.5	2.6	41	10.2	0	0	0	0	0	0	4	6	24.3	6.4	206	50.8
		2	5	1.4	2	13	3.2	120	30	1.2	3	7	1.7	38	9.5	0	0	0	0	0	0	6	6	10.3	3.8	150.5	48.6
		2	5	1	2	12	3	110.8	27.5	1	3	11	2.7	39.5	9.8	0	0	0	0	0	0	5	5	8.8	3.6	140.2	45.5
		2	5	1.2	2	12	3.5	120	30	1	2	6	1.6	35.2	8.8	0	0	0	0	0	0	3	3	6.8	2.8	138.5	43.5

## Sheet: for graph
	GI									GRI							MGT							MGR							GE							CVG
	treatment	15	20	25	30			treatment	15	20	25	30			treatment	15	20	25	30			treatment	15	20	25	30			treatment	15	20	25	30			treatment	15	20	25	30
	1	92	106	96	86			1	2	15.7667	3.15	2.95			1	13.25	14.5	14.5714	13.4286			1	0.0754717	0.0689655	0.0686275	0.0744681			1	6.03333	6.83333	5.16667	5.7			1	166.65	244.2	190.08	133.5
	1	88	96	97	112			1	1.75	14.4833	3.4	3.85			1	14	14.5714	13.375	13.5556			1	0.0714286	0.0686275	0.0747664	0.0737705			1	5.75	6.33333	5.2	7.53333			1	144.15	190.08	206.04	313.95
	1	101	116	112	67			1	2	17.4667	3.85	2.5			1	13.625	13.7778	13.5556	12.8333			1	0.0733945	0.0725806	0.0737705	0.0779221			1	6.7	7.7	6.03333	4.53333			1	216.3	327.6	313.95	70.08
	2	82	97	86	74			2	1.75	14.6833	2.95	2.95			2	13.1429	13.375	13.4286	12.5714			2	0.076087	0.0747664	0.0744681	0.0795455			2	5.53333	6.53333	4.53333	4.95			2	126.15	206.04	133.5	90.72
	2	71	86	71	39			2	1.5	12.9	2.5	1.8			2	13.1667	13.4286	13.1667	12.75			2	0.0759494	0.0744681	0.0759494	0.0784314			2	4.7	5.7	3.7	2.58333			2	75	133.5	75	14.7
	2	82	97	66	55			2	1.75	14.6833	2.25	2.5			2	13.1429	13.375	14.4	11.8333			2	0.076087	0.0747664	0.0694444	0.084507			2	5.53333	6.53333	3.5	3.78333			2	126.15	206.04	62.56	42.84
	3	71	96	71	47			3	1.5	14.4833	2.5	2.05			3	13.1667	14.5714	13.1667	12.2			3	0.0759494	0.0686275	0.0759494	0.0819672			3	4.7	6.33333	3.7	3.03333			3	75	190.08	75	21.24
	3	56	76	56	43			3	1.25	11.6167	2.05	1.8			3	12.8	13.3333	12.8	13.25			3	0.078125	0.075	0.078125	0.0754717			3	3.7	5.2	2.86667	2.75			3	36.6	97.5	36.6	16.32
	3	71	82	56	71			3	1.5	12.4	2.05	2.5			3	13.1667	13.1429	12.8	13.1667			3	0.0759494	0.076087	0.078125	0.0759494			3	4.7	5.53333	2.86667	4.7			3	75	126.15	36.6	75
	4	56	78	41	43			4	1.25	11.8667	1.6	1.8			4	12.8	14	12.25	13.25			4	0.078125	0.0714286	0.0816327	0.0754717			4	3.7	5.25	2.03333	2.75			4	36.6	106.65	14.1	16.32
	4	56	73	56	43			4	1.25	10.8667	2.05	1.8			4	12.8	13.8333	12.8	13.25			4	0.078125	0.0722892	0.078125	0.0754717			4	3.7	4.75	2.86667	2.75			4	36.6	82.16	36.6	16.32
	4	71	73	56	43			4	1.5	10.8667	2.05	1.8			4	13.1667	13.8333	12.8	13.25			4	0.0759494	0.0722892	0.078125	0.0754717			4	4.7	4.75	2.86667	2.75			4	75	82.16	36.6	16.32
	5	54	70	43	46			5	1.25	10.4167	1.8	1.8			5	13.2	14.8	13.25	14			5	0.0757576	0.0675676	0.0754717	0.0714286			5	3.58333	4.5	2.08333	2.83333			5	37.8	67.2	16.32	18.36
	5	58	80	33	28			5	1.25	11.7	1.35	1.35			5	13.6	14.6667	13	12.6667			5	0.0735294	0.0681818	0.0769231	0.0789474			5	3.75	5	1.75	1.75			5	40.95	94.08	8.88	4.07
	5	47	71	46	29			5	1.25	10.6167	1.6	1.6			5	12.2	13.1667	12.5	10.75			5	0.0819672	0.0759494	0.08	0.0930233			5	3.03333	4.7	2.53333	1.95			5	21.24	75	22.56	5.04
	1	86	47	78	89			1	1.75	6.83333	2.7	3.4			1	13.4286	12.2	14	12.875			1	0.0744681	0.0819672	0.0714286	0.0776699			1	5.7	3.03333	4.25	5.95			1	133.5	21.24	106.65	156.8
	1	71	52	78	94			1	1.5	7.83333	2.7	3.6			1	13.1667	12.4	14	13.75			1	0.0759494	0.0806452	0.0714286	0.0727273			1	4.7	3.53333	4.25	6.08333			1	75	33.63	106.65	178.5
	1	47	37	91	88			1	1.25	5.55	2.95	3.15			1	12.2	11.75	13.5714	14			1	0.0819672	0.0851064	0.0736842	0.0714286			1	3.03333	2.53333	5.03333	5.75			1	21.24	12.6	165.54	144.15
	2	56	41	91	91			2	1.25	6.05	3.15	3.15			2	12.8	12.25	14.4286	14.4286			2	0.078125	0.0816327	0.0693069	0.0693069			2	3.7	2.7	4.66667	5.83333			2	36.6	14.1	153.6	153.6
	2	41	33	77	103			2	1	5.01667	2.95	3.6			2	12.25	13	13	14.125			2	0.0816327	0.0769231	0.0769231	0.0707965			2	2.7	2.25	3.86667	6.75			2	14.1	8.88	97.44	231.12
	2	41	41	76	79			2	1	6.05	2.5	3.15			2	12.25	12.25	13.3333	13.5714			2	0.0816327	0.0816327	0.075	0.0736842			2	2.7	2.7	4.2	5.08333			2	14.1	14.1	97.5	105.56
	3	41	41	72	64			3	1	6.05	2.95	2.7			3	12.25	12.25	12.8571	13.3333			3	0.0816327	0.0816327	0.0777778	0.075			3	2.7	2.7	3.36667	4.08333			3	14.1	14.1	70.47	55.44
	3	33	36	56	73			3	0.75	5.35	2.05	2.7			3	13	14	12.8	13.8333			3	0.0769231	0.0714286	0.078125	0.0722892			3	2.25	2.33333	2.86667	4.75			3	8.88	10.4	36.6	82.16
	3	26	25	51	56			3	0.75	3.56667	2.05	2.05			3	11.3333	14.5	12.6	12.8			3	0.0882353	0.0689655	0.0793651	0.078125			3	1.7	1.5	2.36667	3.7			3	3.3	2.52	23.18	36.6
	4	33	43	41	37			4	0.75	6.3	1.6	1.6			4	13	13.25	12.25	11.75			4	0.0769231	0.0754717	0.0816327	0.0851064			4	2.25	2.75	2.03333	2.53333			4	8.88	16.32	14.1	12.6
	4	24	21	47	32			4	0.75	3.06667	2.05	1.6			4	12	13.5	12.2	11.5			4	0.0833333	0.0740741	0.0819672	0.0869565			4	1.58333	1.33333	2.2	2.03333			4	3.5	2.08	21.24	5.85
	4	18	22	24	39			4	0.5	3.26667	1.35	1.8			4	12	10.6667	12	12.75			4	0.0833333	0.09375	0.0833333	0.0784314			4	1.25	1.53333	1.08333	2.58333			4	1.61	2.79	3.5	14.7
	5	26	21	33	28			5	0.75	3.06667	1.35	1.35			5	11.3333	13.5	13	12.6667			5	0.0882353	0.0740741	0.0769231	0.0789474			5	1.7	1.33333	1.75	1.75			5	3.3	2.08	8.88	4.07
	5	41	21	24	40			5	1	3.06667	1.35	1.35			5	12.25	13.5	12	14.6667			5	0.0816327	0.0740741	0.0833333	0.0681818			5	2.7	1.33333	1.08333	2.5			5	14.1	2.08	3.5	11.76
	5	25	22	24	34			5	0.5	3.26667	1.35	1.8			5	14.5	10.6667	12	12.5			5	0.0689655	0.09375	0.0833333	0.08			5	1.5	1.53333	1.08333	2.08333			5	2.52	2.79	3.5	6.86
	GI									GRI							MGT							MGR							GE							CVG
	treatment	15	20	25	30			treatment	15	20	25	30			treatment	15	20	25	30	35		treatment	15	20	25	30	35		treatment	15	20	25	30	35		treatment	15	20	25	30	35
	1	93.6667	106	101.667	88.3333			1	1.91667	15.9056	3.46667	3.1			1	13.625	14.2831	13.834	13.2725	14.0556		1	0.0734316	0.0700579	0.0723881	0.0753869	0.0713186		1	6.16111	6.95556	5.46667	5.92222	4.61111		1	175.7	253.96	236.69	172.51	75.0333
	2	78.3333	93.3333	74.3333	56			2	1.66667	14.0889	2.56667	2.41667			2	13.1508	13.3929	13.6651	12.3849	13.5		2	0.0760411	0.0746669	0.0732873	0.080828	0.0746914		2	5.25556	6.25556	3.91111	3.77222	1.52778		2	109.1	181.86	90.3533	49.42	3.09667
	3	66	84.6667	61	53.6667			3	1.41667	12.8333	2.2	2.11667			3	13.0444	13.6825	12.9222	12.8722	13.5		3	0.0766746	0.0732381	0.0773998	0.0777961	0.0746914		3	4.36667	5.68889	3.14444	3.49444	1.19444		3	62.2	137.91	49.4	37.52	1.46333
	4	61	74.6667	51	43			4	1.33333	11.2	1.9	1.8			4	12.9222	13.8889	12.6167	13.25	15		4	0.0773998	0.0720023	0.0792942	0.0754717	0.0666667		4	4.03333	4.91667	2.58889	2.75	1		4	49.4	90.3233	29.1	16.32	0.7
	5	53	73.6667	40.6667	34.3333			5	1.25	10.9111	1.58333	1.58333			5	13	14.2111	12.9167	12.4722	14.8333		5	0.0770847	0.0705663	0.0774649	0.0811331	0.067433		5	3.45556	4.73333	2.12222	2.17778	1.5		5	33.33	78.76	15.92	9.15667	2.94
	1	68	45.3333	82.3333	90.3333			1	1.5	6.73889	2.78333	3.38333			1	12.9317	12.1167	13.8571	13.5417	11.5		1	0.0774616	0.0825729	0.0721805	0.0739419	0.0870435		1	4.47778	3.03333	4.51111	5.92778	3.57222		1	76.58	22.49	126.28	159.817	34.3467
	2	46	38.3333	81.3333	91			2	1.08333	5.70556	2.86667	3.3			2	12.4333	12.5	13.5873	14.0417	12.3778		2	0.0804634	0.0800628	0.0737433	0.0712625	0.0812987		2	3.03333	2.55	4.24444	5.88889	3.09444		2	21.6	12.36	116.18	163.427	24.64
	3	33.3333	34	59.6667	64.3333			3	0.833333	4.98889	2.35	2.48333			3	12.1944	13.5833	12.7524	13.3222	10.9444		3	0.0822637	0.0740089	0.0784226	0.0751381	0.0917555		3	2.21667	2.17778	2.86667	4.17778	2.98889		3	8.76	9.00667	43.4167	58.0667	20.4467
	4	25	28.6667	37.3333	36			4	0.666667	4.21111	1.66667	1.66667			4	12.3333	12.4722	12.15	12	12.1667		4	0.0811966	0.0810986	0.0823111	0.0834981	0.0826107		4	1.69444	1.87222	1.77222	2.38333	2.62222		4	4.66333	7.06333	12.9467	11.05	16.8067
	5	30.6667	21.3333	27	34			5	0.75	3.13333	1.35	1.5			5	12.6944	12.5556	12.3333	13.2778	11.0556		5	0.0796112	0.0806327	0.0811966	0.0757097	0.0907623		5	1.96667	1.4	1.30556	2.11111	2.6		5	6.64	2.31667	5.29333	7.56333	12.7133
	GI														GRI											MGT											MGR											GE
	treatment	15c		20c		25c		30c				treatment	15c		20c		25c		30c				treatment	15c		20c		25c		30c				treatment	15c		20c		25c		30c				treatment	15c		20c
	0	93.6667	a	106	a	101.667	a	88.3333	a			0	1.91667	a	15.9056	a	3.46667	a	3.1	a			0	13.625	a	14.2831	a	13.834	a	13.2725	a			0	0.0734316	b	0.0700579	c	0.0723881	c	0.0753869	c			0	6.16111	a	6.95556	a
	-0.3	78.3333	b	93.3333	b	74.3333	b	56	b			-0.3	1.66667	b	14.0889	ab	2.56667	b	2.41667	bc			-0.3	13.1508	b	13.3929	bc	13.6651	b	12.3849	bc			-0.3	0.0760411	ab	0.0746669	a	0.0732873	c	0.080828	ab			-0.3	5.25556	b	6.25556	b
	-0.6	66	bc	84.6667	bc	61	bc	53.6667	b			-0.6	1.41667	c	12.8333	b	2.2	bc	2.11667	bc			-0.6	13.0444	bc	13.6825	bc	12.9222	bc	12.8722	b			-0.6	0.0766746	ab	0.0732381	b	0.0773998	b	0.0777961	b			-0.6	4.36667	bc	5.68889	bc
	-0.9	61	bc	74.6667	c	51	c	43	c			-0.9	1.33333	c	11.2	c	1.9	c	1.8	c			-0.9	12.9222	c	13.8889	b	12.6167	c	13.25	a			-0.9	0.0773998	a	0.0720023	bc	0.0792942	a	0.0754717	c			-0.9	4.03333	bc	4.91667	c
	-1.2	53	c	73.6667	c	40.6667	c	34.3333	c			-1.2	1.25	d	10.9111	c	1.58333	c	1.58333	c			-1.2	13	bc	14.2111	bc	12.9167	bc	12.4722	c			-1.2	0.0770847	a	0.0705663	c	0.0774649	b	0.0811331	a			-1.2	3.45556	c	4.73333	c
	treatment	15c		20c		25c		30c				treatment	15c		20c		25c		30c				treatment	15c		20c		25c		30c				treatment	15c		20c		25c		30c				treatment	15c		20c
	0	68	a	45.3333	a	82.3333	a	90.3333	a			0	1.5	a	6.73889	a	2.78333	b	3.38333	a			0	12.9317	a	12.1167	c	13.8571	a	13.5417	b			0	0.0774616	c	0.0825729	a	0.0721805	c	0.0739419	c			0	4.47778	a	3.03333	a
	-0.3	46	b	38.3333	b	81.3333	a	91	a			-0.3	1.08333	b	5.70556	b	2.86667	a	3.3	a			-0.3	12.4333	bc	12.5	b	13.5873	b	14.0417	a			-0.3	0.0804634	b	0.0800628	b	0.0737433	c	0.0712625	c			-0.3	3.03333	b	2.55	b
	-0.6	33.3333	bc	34	bc	59.6667	b	64.3333	b			-0.6	0.833333	c	4.98889	b	2.35	bc	2.48333	b			-0.6	12.1944	c	13.5833	a	12.7524	bc	13.3222	bc			-0.6	0.0822637	a	0.0740089	c	0.0784226	b	0.0751381	b			-0.6	2.21667	bc	2.17778	bc
	-0.9	25	c	28.6667	c	37.3333	c	36	c			-0.9	0.666667	c	4.21111	c	1.66667	c	1.66667	c			-0.9	12.3333	bc	12.4722	bc	12.15	c	12	c			-0.9	0.0811966	ab	0.0810986	ab	0.0823111	a	0.0834981	a			-0.9	1.69444	c	1.87222	c
	-1.2	30.6667	bc	21.3333	c	27	c	34	c			-1.2	0.75	c	3.13333	d	1.35	c	1.5	c			-1.2	12.6944	b	12.5556	b	12.3333	c	13.2778	bc			-1.2	0.0796112	bc	0.0806327	b	0.0811966	ab	0.0757097	b			-1.2	1.96667	c	1.4	c
			GP										SVI-I									SVI-II
	treatment	15c		20c		25c		30c		treatment	15c		20c		25c		30c		treatment	15c		20c		25c		30c
	0	76.6667	a	80	a	80	a	73.3333	a	0	360	a	296.667	a	820	a	950	a	0	913.667	a	3559.33	a	355.667	a	3344	a
	-0.3	66.6667	b	76.6667	b	60	b	56.6667	b	-0.3	356.667	ab	216.667	b	503.333	b	503.333	b	-0.3	737.333	ab	3179.67	ab	219	b	2490.67	b
	-0.6	56.6667	bc	66.6667	bc	53.3333	bc	50	bc	-0.6	246.667	b	168.333	c	390	bc	446.667	bc	-0.6	594.667	b	2754	b	190	bc	2051.67	bc
	-0.9	53.3333	bc	60	bc	46.6667	bc	40	c	-0.9	196.667	bc	106	d	263.333	c	313.333	c	-0.9	503.333	bc	1990	c	151.667	c	1526.67	c
	-1.2	50	c	56.6667	c	36.6667	c	36.6667	c	-1.2	138.333	c	130	cd	186.667	c	261.333	c	-1.2	483.333	c	1514.33	c	121.333	c	643	d
	treatment	15c		20c		25c		30c		treatment	15c		20c		25c		30c		treatment	15c		20c		25c		30c
	0	60	a	46.6667	a	63.3333	ab	76.6667	a	0	143.333	a	310	a	890	a	1076.67	a	0	2386.67	a	577.667	a	840	a	5246.33	a
	-0.3	43.3333	b	36.6667	b	66.6667	a	73.3333	ab	-0.3	103.333	b	220	b	870	ab	840	b	-0.3	1551.67	b	427	b	855.333	a	5536.33	a
	-0.4	33.3333	bc	30	bc	56.6667	b	56.6667	b	-0.4	71.6667	bc	163.333	bc	703.333	c	620	bc	-0.4	1273.67	bc	334	bc	735	b	2321	b
	-0.5	26.6667	c	30	bc	43.3333	bc	40	bc	-0.5	67.6667	bc	133.333	c	313.333	cd	333.333	c	-0.5	937	c	308.667	bc	381	bc	1880	bc
	-0.6	30	bc	23.3333	c	40	c	33.3333	c	-0.6	60	c	60	d	0	d	150	d	-0.6	866.667	c	216.667	c	0	c	1521	c
[truncated: 9 more columns]

## Sheet: wight lenght
				GP							SVI-I							SVI-II
		treatment	15	20	25	30			treatment	15	20	25	30			treatment	15	20	25	30
		1	80	80	70	70			1	480	320	770	840			1	920	3600	329	3150
		1	70	70	80	90			1	280	210	880	1170			1	861	3073	360	4140
		1	80	90	90	60			1	320	360	810	840			1	960	4005	378	2742
		2	70	80	70	70			2	420	240	630	630			2	840	3200	280	3024
		2	60	70	60	40			2	300	210	480	340			2	672	3059	192	1748
		2	70	80	50	60			2	350	200	400	540			2	700	3280	185	2700
		3	60	70	60	50			3	300	175	420	500			3	672	2996	210	2185
		3	50	60	50	40			3	200	120	400	360			3	500	2676	200	1600
		3	60	70	50	60			3	240	210	350	480			3	612	2590	160	2370
		4	50	60	40	40			4	200	120	240	300			4	480	2100	120	1500
		4	50	60	50	40			4	150	108	300	360			4	460	2070	175	1600
		4	60	60	50	40			4	240	90	250	280			4	570	1800	160	1480
		5	50	50	40	40			5	150	150	240	260			5	500	1525	148	688
		5	50	60	30	30			5	125	120	120	204			5	460	1548	96	561
		5	50	60	40	40			5	140	120	200	320			5	490	1470	120	680
		1	70	50	60	80			1	210	350	780	1280			1	2800	625	720	7880
		1	60	50	60	80			1	120	300	840	1040			1	2550	560	750	4464
		1	50	40	70	70			1	100	280	1050	910			1	1810	548	1050	3395
		2	50	40	70	70			2	150	280	910	770			2	1875	500	875	4074
		2	40	30	70	80			2	80	180	980	1120			2	1380	381	959	8216
		2	40	40	60	70			2	80	200	720	630			2	1400	400	732	4319
		3	40	40	70	60			3	80	240	910	780			3	1400	480	980	1548
		3	30	30	50	60			3	75	150	600	480			3	1185	306	600	3000
		3	30	20	50	50			3	60	100	600	600			3	1236	216	625	2415
		4	30	40	40	40			4	84	200	440	440			4	1125	420	508	2324
		4	30	20	50	40			4	75	80	500	320			4	1086	200	635	1284
		4	20	30	40	40			4	44	120	0	240			4	600	306	0	2032
		5	30	20	40	30			5	60	60	0	180			5	900	190	0	1458
		5	40	20	40	30			5	80	60	0	150			5	1100	196	0	1365
		5	20	30	40	40			5	40	60	0	120			5	600	264	0	1740
				GP										SVI-I									SVI-II
		treatment	15c		20c		25c		30c		treatment	15c		20c		25c		30c		treatment	15c		20c		25c		30c
		1	76.6667	a	80	a	80	a	73.3333	a	1	360	a	296.667	a	820	a	950	a	1	913.667	a	3559.33	a	355.667	a	3344	a
		2	66.6667	b	76.6667	b	60	b	56.6667	b	2	356.667	ab	216.667	b	503.333	b	503.333	b	2	737.333	ab	3179.67	ab	219	b	2490.67	b
		3	56.6667	bc	66.6667	bc	53.3333	bc	50	bc	3	246.667	b	168.333	c	390	bc	446.667	bc	3	594.667	b	2754	b	190	bc	2051.67	bc
		4	53.3333	bc	60	bc	46.6667	bc	40	c	4	196.667	bc	106	d	263.333	c	313.333	c	4	503.333	bc	1990	c	151.667	c	1526.67	c
		5	50	c	56.6667	c	36.6667	c	36.6667	c	5	138.333	c	130	cd	186.667	c	261.333	c	5	483.333	c	1514.33	c	121.333	c	643	d
		1	60	a	46.6667	a	63.3333	ab	76.6667	a	1	143.333	a	310	a	890	a	1076.67	a	1	2386.67	a	577.667	a	840	a	5246.33	a
		2	43.3333	b	36.6667	b	66.6667	a	73.3333	ab	2	103.333	b	220	b	870	ab	840	b	2	1551.67	b	427	b	855.333	a	5536.33	a
		3	33.3333	bc	30	bc	56.6667	b	56.6667	b	3	71.6667	bc	163.333	bc	703.333	c	620	bc	3	1273.67	bc	334	bc	735	b	2321	b
		4	26.6667	c	30	bc	43.3333	bc	40	bc	4	67.6667	bc	133.333	c	313.333	cd	333.333	c	4	937	c	308.667	bc	381	bc	1880	bc
		5	30	bc	23.3333	c	40	c	33.3333	c	5	60	c	60	d	0	d	150	d	5	866.667	c	216.667	c	0	c	1521	c

## Sheet: table
			Temperature (°C)	Osmotic Potential	TTsub/θT1 (Ch-1)	TTsupra/θT2 (Ch-1)	θH (MPah-1)	θHTT (MPa˚Ch-1)	TT GR	HT GR					Hydrothermal time model parameters
			15	0 MPa	187.2	1123.2	56.16	280.8	0.027562	0.027562					Variables		Helianthus annuus L.
				-0.3 MPa	129.6	777.6	38.58	155.52	0.039195	0.031608					Ѱb (50) (MPa)		-0.87
				-0.6 MPa	97.6	585.6	28.68	87.84	0.052403	0.03213					σψb (MPa)		0.2
				-0.9 MPa	79.2	475.2	22.86	47.52	0.066032	0.027562					θH (MPa˚Ch-1)		56.43
				-1.2 MPa	89.6	537.6	25.68	26.88	0.058544	0.012311					kT (MPa˚Ch-1)		0.104
			20	0 MPa	272	680	40.8	408	0.03736	0.03736					Cardinal temperatures
				-0.3 MPa	219.2	548	32.88	263.04	0.046151	0.036921					Tb (˚C)		6.8
				-0.6 MPa	192	480	28.8	172.8	0.054653	0.032792					To (˚C)		20
				-0.9 MPa	179.2	448	26.88	107.52	0.060524	0.02421					Tc (˚C)		30
				-1.2 MPa	137.6	344	20.64	41.28	0.073142	0.014628					R2		0.851
			25	0 MPa	631.2	841.6	63.12	946.8	0.023844	0.023844
				-0.3 MPa	652.8	870.4	65.28	783.36	0.023188	0.01855
				-0.6 MPa	520.8	694.4	52.08	468.72	0.02959	0.017754			Temperature	ѱb(50) (MPa)	σψb (MPa)	R	R2	SD	F	Sig
				-0.9 MPa	391.2	521.6	39.12	234.72	0.038659	0.015464			15c	-0.89	0.16	0.47	0.66	1.07	3.47	1.14
				-1.2 MPa	381.6	508.8	38.16	114.48	0.039308	0.007862			20c	-1.01	0.18	0.71	0.85	0.79	5.78	0.63
			30	0 MPa	995.2	746.4	74.64	1492.8	0.020141	0.020141			25c	-0.82	0.22	0.93	0.96	0.39	26.49	0.16
				-0.3 MPa	988.8	741.6	74.16	1186.56	0.020331	0.016265			30c	-0.78	0.24	0.88	0.93	0.51	17.94	0.26
				-0.6 MPa	726.4	544.8	54.48	653.76	0.027898	0.016739
				-0.9 MPa	460.8	345.6	34.56	276.48	0.043489	0.017395
				-1.2 MPa	422.4	316.8	31.68	126.72	0.047947	0.009589
